# Supplementary material for: Urushiol-Based Benzoxazine Containing Sulfobetaine Groups for Sustainable Marine Antifouling Applications
Source: Polymers (Basel). 2023 May 19;15(10):2383. doi: 10.3390/polym15102383 (PMC10221719; doi:10.3390/polym15102383)
Supplement: Supplementary file 1 [file polymers-15-02383-s001.zip]

Archive with 1 entries (1 files):
- polymers-2385097-supplementary.pdf
